# Supplementary material for: Hydrogels and Carbon Nanotubes: Composite Electrode Materials for Long-Term Electrocardiography Monitoring
Source: J Funct Biomater. 2024 Apr 23;15(5):113. doi: 10.3390/jfb15050113 (PMC11122422; doi:10.3390/jfb15050113)
Supplement: Supplementary file 1 [file jfb-15-00113-s001.zip]

Archive with 1 entries (1 files):
- jfb-2913582-supplementary.pdf
